# Supplementary material for: Genome-wide identification of GAD family genes suggests GhGAD6 functionally respond to Cd2+ stress in cotton
Source: Front Genet. 2022 Sep 13;13:965058. doi: 10.3389/fgene.2022.965058 (PMC9513066; doi:10.3389/fgene.2022.965058)
Supplement: Supplementary file 1 [file Presentation1.zip › Suppl. Tables.XLSX]

## Sheet: S1
GhGAD1	F	CATGAACTGGATACGCTCCC
	R	TCTCTCTCTCACAAATTTCTTCCA
GhGAD2	F	CATACACCATGCCAGCAGAT
	R	GCAGTGATTTCCCTCTGAGT
GhGAD3	F	CCCGGATCTCGAGTGGGATT
	R	GTGGGTTGATCGGAGCCAAG
GhGAD4	F	ACTACATGGATGGAGCCTGA
	R	TGGCTCCAGTCACGATATTC
GhGAD5	F	ACTCGCTTCCGAGTCAAATC
	R	TCACCCATTTTAGCTGCCTC
GhGAD6	F	ACTGGATACACTCCCAGCAA
	R	GTCTTCCTCTCGCTCACAAA
GhGAD7	F	CATACACCATGCCAGCAGAT
	R	AGCAGTGATTTCCCTTTGGG
GhGAD8	F	CAATGCCTGCCAATGCACAG
	R	TGCTCAATGTGTGCCACCAG
GhGAD9	F	GTCATCGGAGGCAATCATGT
	R	CCAGTCACGATATTGGGCTT
GhGAD10	F	ACACACACCCGTCTTCTTAG
	R	AGATTCTCACGTTGTTGCCG
GhGAD6-VIGS	F	GCCTCCATGGGGATCCTATGGTCCTAAAAGA
	R	GGGACATGCCCGGGACCTTTGCTGGGAGT
GABA-TP	F	TGACTTGCCACCTCCATTTGTG
	R	ACACCACCTGCTCCCATCAC
GAT	F	CCTCGTTCCTTGTCCATTCGTC
	R	CCCTTGAGGATGGCGATGAAGA
ALMT	F	TCCGAATCGCATTCCAGTCAGA
	R	GAGGCTTCGCTTCATGTTCCAA

## Sheet: S2
Biophysical properties
Gene IDs	Principle Transcript ID	Transcript Length (bp)	CDS Length (bp)	CDS GC Content (%)	Exon Number	Chromosome	Start	End	Strand	Length (bp)	Protein Length (aa)	Molecular Weight (kDa)	Isoelectric Point	Subcellular Localization
GH_A01G1529.1	GhGAD1	1497	1497	46	6	A01	74104659	74106602	-	1944	498	56.796	6.371	Extracellular
GH_A03G1324.1	GhGAD2	1500	1500	45.4	6	A03	74652794	74654768	-	1975	499	56.692	6.214	Extracellular
GH_A09G1888.1	GhGAD3	1437	1437	46.6	6	A09	75826317	75828185	+	1869	478	54.229	6.456	Extracellular
GH_A12G1722.1	GhGAD4	1500	1500	44.9	5	A12	91878385	91880485	+	2101	499	56.645	5.747	Extracellular
GH_A12G2927.1	GhGAD5	1509	1509	46.4	6	A12	107131364	107135006	+	3643	502	56.378	7.14	Extracellular
GH_D01G1621.1	GhGAD6	1497	1497	45.8	6	D01	42897976	42899903	-	1928	498	56.705	5.92	Extracellular
GH_D02G1518.1	GhGAD7	1500	1500	45.5	6	D02	49352048	49354032	-	1985	499	56.672	6.214	Extracellular
GH_D09G1840.1	GhGAD8	1512	1512	45.3	5	D09	45372309	45374187	+	1879	503	57.323	6.68	Extracellular
GH_D12G1719.1	GhGAD9	1500	1500	44.7	5	D12	48068992	48071170	+	2179	499	56.624	6.101	Extracellular
GH_D12G2951.1	GhGAD10	1509	1509	46.3	6	D12	61316029	61319523	+	3495	502	56.364	6.336	Extracellular
GB_A01G1592.1	GbGAD1	1497	1497	46	6	A01	71902832	71904775	-	1944	498	56.796	6.371	Extracellular
GB_A03G1393.1	GbGAD2	1500	1500	45.5	6	A03	71547120	71549094	-	1975	499	56.791	6.371	Extracellular
GB_A09G2004.1	GbGAD3	1437	1437	46.6	6	A09	71866798	71868670	+	1873	478	54.229	6.456	Extracellular
GB_A12G1803.1	GbGAD4	1500	1500	44.9	5	A12	85558811	85560933	+	2123	499	56.645	5.747	Extracellular
GB_A12G3025.1	GbGAD5	1509	1509	46.5	6	A12	101209762	101213407	+	3646	502	56.44	7.461	Extracellular
GB_D01G1694.1	GbGAD6	1497	1497	45.9	6	D01	42246131	42248058	-	1928	498	56.663	5.92	Extracellular
GB_D02G1571.1	GbGAD7	1500	1500	45.5	6	D02	48395973	48397955	-	1983	499	56.672	6.371	Extracellular
GB_D09G1851.1	GbGAD8	1512	1512	45.3	5	D09	46984133	46986008	+	1876	503	57.323	6.68	Extracellular
GB_D12G1784.1	GbGAD9	1500	1500	44.8	5	D12	47116353	47118533	+	2181	499	56.566	6.273	Extracellular
Ga01G1666.1	GaGAD1	1497	1497	46.2	6	Chr01	75684158	75686102	+	1945	498	56.78	6.371	Extracellular
Ga03G1550.1	GaGAD2	1560	1560	45.4	7	Chr03	100324750	100326861	-	2112	519	58.852	6.371	Extracellular
Ga09G1877.1	GaGAD3	1437	1437	46.5	6	Chr09	76557426	76559296	+	1871	478	54.244	6.579	Extracellular
Ga12G0053.1	GaGAD4	1509	1509	46.7	6	Chr12	420351	424003	-	3653	502	56.393	7.461	Extracellular
Ga12G1315.1	GaGAD5	1425	1425	44.8	7	Chr12	17032922	17035110	-	2189	474	53.497	5.299	Extracellular
Gorai.002G169900.1	GrGAD1	1830	1497	45.9	6	Chr02	42675237	42677498	+	2262	498	56.705	5.92	Extracellular
Gorai.005G154700.1	GrGAD2	1859	1638	45.1	6	Chr05	43649243	43651580	-	2338	545	61.679	6.525	Extracellular
Gorai.006G190200.1	GrGAD3	1681	1437	46.2	6	Chr06	44719558	44721677	+	2120	478	54.375	6.456	Extracellular
Gorai.008G169300.1	GrGAD4	2077	1500	44.7	5	Chr08	44249012	44251767	+	2756	499	56.621	6.101	Extracellular
Gorai.008G293200.1	GrGAD5	2124	1509	46.3	6	Chr08	56690018	56694116	+	4099	502	56.452	6.635	Extracellular

## Sheet: S3
Gene locus ID and their proposed names of all observed species
G. hirsutum			G. barbadense			G. arboreum			G.raimondii			A. thaliana			G. max			O. sativa			P. trichocarpa			T.cacao			V. vinefera			Z. mays
Gene ID	Given Id		Gene ID	Given Id		Gene ID	Given Id		Gene ID	Given Id		Gene ID	Given Id		Gene ID	Given Id		Gene ID	Given Id		Gene ID	Given Id		Gene ID	Given Id		Gene ID	Given Id		Gene ID	Given Id
GH_A01G1529.1	GhGAD1		GB_A01G1592.1	GbGAD1		Ga01G1666.1	GaGAD1		Gorai.002G169900.1	GrGAD1		AT5G17330.1	AtGAD1		KRG97998	GmGAD1		Os03t0236200-01	OsGAD1		PNS23468	PntGAD1		EOY01229	TcGAD1		VIT_01s0011g06600.t01	VitGAD1		Zm00001d003522_P001	ZmGAD1
GH_A03G1324.1	GhGAD2		GB_A03G1393.1	GbGAD2		Ga03G1550.1	GaGAD2		Gorai.005G154700.1	GrGAD2		AT1G65960.2	AtGAD2		KRH09492	GmGAD2		Os03t0720300-01	OsGAD2		PNT09323	PntGAD2		EOY21565	TcGAD2		VIT_01s0011g06610.t01	VitGAD2		Zm00001d003531_P002	ZmGAD2
GH_A09G1888.1	GhGAD3		GB_A09G2004.1	GbGAD3		Ga09G1877.1	GaGAD3		Gorai.006G190200.1	GrGAD3		AT2G02000.1	AtGAD3		KRH17286	GmGAD3		Os04t0447400-01	OsGAD3		PNT09324	PntGAD3					VIT_04s0079g00600.t01	VitGAD3		Zm00001d031749_P003	ZmGAD3
GH_A12G1722.1	GhGAD4		GB_A12G1803.1	GbGAD4		Ga12G0053.1	GaGAD4		Gorai.008G169300.1	GrGAD4		AT2G02010.1	AtGAD4		KRH38971	GmGAD4		Os04t0447800-01	OsGAD4		PNT09326	PntGAD4					VIT_17s0000g00920.t01	VitGAD4		Zm00001d033805_P001	ZmGAD4
GH_A12G2927.1	GhGAD5		GB_A12G3025.1	GbGAD5		Ga12G1315.1	GaGAD5		Gorai.008G293200.1	GrGAD5		AT3G17760.1	AtGAD5		KRH42467	GmGAD5		Os08t0465800-01	OsGAD5		PNT09327	PntGAD5								Zm00001d047981_P001	ZmGAD5
GH_D01G1621.1	GhGAD6		GB_D01G1694.1	GbGAD6											KRH42468	GmGAD6					PNT15712	PntGAD6
GH_D02G1518.1	GhGAD7		GB_D02G1571.1	GbGAD7											KRH58569	GmGAD7					PNT24570	PntGAD7
GH_D09G1840.1	GhGAD8		GB_D09G1851.1	GbGAD8											KRH72934	GmGAD8					PNT40055	PntGAD8
GH_D12G1719.1	GhGAD9		GB_D12G1784.1	GbGAD9																	PNT40057	PntGAD9
GH_D12G2951.1	GhGAD10

## Sheet: S4
ID	name	sequence	length	Species	Features
GH_A01G1529	ARE	AAACCA	6	Zea mays	anaerobic induction
GH_A01G1529	ARE	AAACCA	6	Zea mays	anaerobic induction
GH_A01G1529	ARE	AAACCA	6	Zea mays	anaerobic induction
GH_A01G1529	TATC-box	TATCCCA	7	Oryza sativa	gibberellin-responsive
GH_A01G1529	TATC-box	TATCCCA	7	Oryza sativa	gibberellin-responsive
GH_A01G1529	TGA-element	AACGAC	6	Brassica oleracea	auxin-responsive
GH_A01G1529	MBS	CAACTG	6	Arabidopsis thaliana	drought-inducibility
GH_A01G1529	TCA-element	CCATCTTTTT	9	Nicotiana tabacum	salicylic acid responsiveness
GH_A01G1529	TCA-element	CCATCTTTTT	9	Nicotiana tabacum	salicylic acid responsiveness
GH_A03G1324	TC-rich repeats	ATTCTCTAAC	9	Nicotiana tabacum	defense and stress responsiveness
GH_A03G1324	ARE	AAACCA	6	Zea mays	anaerobic induction
GH_A09G1888	TGACG-motif	TGACG	5	Hordeum vulgare	MeJA-responsiveness
GH_A09G1888	ABRE	GCAACGTGTC	9	Hordeum vulgare	abscisic acid responsiveness
GH_A09G1888	ABRE	ACGTG	5	Arabidopsis thaliana	abscisic acid responsiveness
GH_A09G1888	ABRE	ACGTG	5	Arabidopsis thaliana	abscisic acid responsiveness
GH_A09G1888	P-box	CCTTTTG	7	Oryza sativa	gibberellin-responsive element
GH_A09G1888	MBS	CAACTG	6	Arabidopsis thaliana	drought-inducibility
GH_A09G1888	CGTCA-motif	CGTCA	5	Hordeum vulgare	MeJA-responsiveness
GH_A09G1888	TCA-element	CCATCTTTTT	9	Nicotiana tabacum	salicylic acid responsiveness
GH_A12G1722	CGTCA-motif	CGTCA	5	Hordeum vulgare	MeJA-responsiveness
GH_A12G1722	MBS	CAACTG	6	Arabidopsis thaliana	drought-inducibility
GH_A12G1722	LTR	CCGAAA	6	Hordeum vulgare	low-temperature responsiveness
GH_A12G1722	P-box	CCTTTTG	7	Oryza sativa	gibberellin-responsive element
GH_A12G1722	TC-rich repeats	GTTTTCTTAC	9	Nicotiana tabacum	defense and stress responsiveness
GH_A12G1722	ARE	AAACCA	6	Zea mays	anaerobic induction
GH_A12G1722	ARE	AAACCA	6	Zea mays	anaerobic induction
GH_A12G1722	ARE	AAACCA	6	Zea mays	anaerobic induction
GH_A12G1722	ARE	AAACCA	6	Zea mays	anaerobic induction
GH_A12G1722	TGACG-motif	TGACG	5	Hordeum vulgare	MeJA-responsiveness
GH_A12G1722	TCA-element	CCATCTTTTT	9	Nicotiana tabacum	salicylic acid responsiveness
GH_A12G1722	TCA-element	CCATCTTTTT	9	Nicotiana tabacum	salicylic acid responsiveness
GH_A12G1722	TCA-element	CCATCTTTTT	9	Nicotiana tabacum	salicylic acid responsiveness
GH_A12G2927	ABRE	ACGTG	5	Arabidopsis thaliana	abscisic acid responsiveness
GH_D01G1621	CGTCA-motif	CGTCA	5	Hordeum vulgare	MeJA-responsiveness
GH_D01G1621	P-box	CCTTTTG	7	Oryza sativa	gibberellin-responsive element
GH_D01G1621	TGACG-motif	TGACG	5	Hordeum vulgare	MeJA-responsiveness
GH_D01G1621	TGA-element	AACGAC	6	Brassica oleracea	auxin-responsive
GH_D01G1621	ARE	AAACCA	6	Zea mays	anaerobic induction
GH_D01G1621	ARE	AAACCA	6	Zea mays	anaerobic induction
GH_D01G1621	ARE	AAACCA	6	Zea mays	anaerobic induction
GH_D01G1621	ARE	AAACCA	6	Zea mays	anaerobic induction
GH_D01G1621	TCA-element	CCATCTTTTT	9	Nicotiana tabacum	salicylic acid responsiveness
GH_D02G1518	MBSI	TTTTTACGGTTA	11	Petunia hybrida	regulate flavonoid biosynthetic
GH_D02G1518	ABRE	ACGTG	5	Arabidopsis thaliana	abscisic acid responsiveness
GH_D02G1518	ABRE	ACGTG	5	Arabidopsis thaliana	abscisic acid responsiveness
GH_D02G1518	TGACG-motif	TGACG	5	Hordeum vulgare	MeJA-responsiveness
GH_D02G1518	ARE	AAACCA	6	Zea mays	anaerobic induction
GH_D02G1518	ARE	AAACCA	6	Zea mays	anaerobic induction
GH_D02G1518	CGTCA-motif	CGTCA	5	Hordeum vulgare	MeJA-responsiveness
GH_D09G1840	CGTCA-motif	CGTCA	5	Hordeum vulgare	MeJA-responsiveness
GH_D09G1840	MBS	CAACTG	6	Arabidopsis thaliana	drought-inducibility
GH_D09G1840	LTR	CCGAAA	6	Hordeum vulgare	low-temperature responsiveness
GH_D09G1840	LTR	CCGAAA	6	Hordeum vulgare	low-temperature responsiveness
GH_D09G1840	ABRE	GCCGCGTGGC	9	Oryza sativa	abscisic acid responsiveness
GH_D09G1840	ABRE	GCAACGTGTC	9	Hordeum vulgare	abscisic acid responsiveness
GH_D09G1840	ABRE	ACGTG	5	Arabidopsis thaliana	abscisic acid responsiveness
GH_D09G1840	TGACG-motif	TGACG	5	Hordeum vulgare	MeJA-responsiveness
GH_D12G1719	TCA-element	CCATCTTTTT	9	Nicotiana tabacum	salicylic acid responsiveness
GH_D12G1719	TCA-element	CCATCTTTTT	9	Nicotiana tabacum	salicylic acid responsiveness
GH_D12G1719	ARE	AAACCA	6	Zea mays	anaerobic induction
GH_D12G1719	ARE	AAACCA	6	Zea mays	anaerobic induction
GH_D12G1719	ARE	AAACCA	6	Zea mays	anaerobic induction
GH_D12G1719	TGA-element	AACGAC	6	Brassica oleracea	auxin-responsive
GH_D12G1719	TGACG-motif	TGACG	5	Hordeum vulgare	MeJA-responsiveness
GH_D12G1719	LTR	CCGAAA	6	Hordeum vulgare	low-temperature responsiveness
GH_D12G1719	P-box	CCTTTTG	7	Oryza sativa	gibberellin-responsive element
GH_D12G1719	CGTCA-motif	CGTCA	5	Hordeum vulgare	MeJA-responsiveness
GH_D12G1719	MBS	CAACTG	6	Arabidopsis thaliana	drought-inducibility
GH_D12G1719	MBS	CAACTG	6	Arabidopsis thaliana	drought-inducibility
GH_D12G2951	MBS	CAACTG	6	Arabidopsis thaliana	drought-inducibility
GH_D12G2951	MBS	CAACTG	6	Arabidopsis thaliana	drought-inducibility
GH_D12G2951	P-box	CCTTTTG	7	Oryza sativa	gibberellin-responsive element
GH_D12G2951	ABRE	ACGTG	5	Arabidopsis thaliana	abscisic acid responsiveness
GH_D12G2951	ABRE	GACACGTGGC	9	Triticum aestivum	abscisic acid responsiveness
GH_D12G2951	ABRE	CACGTG	6	Arabidopsis thaliana	abscisic acid responsiveness
GH_D12G2951	ABRE	ACGTG	5	Arabidopsis thaliana	abscisic acid responsiveness
GH_D12G2951	TC-rich repeats	GTTTTCTTAC	9	Nicotiana tabacum	defense and stress responsiveness
GH_D12G2951	ARE	AAACCA	6	Zea mays	anaerobic induction
GH_D12G2951	ARE	AAACCA	6	Zea mays	anaerobic induction
GH_D12G2951	ARE	AAACCA	6	Zea mays	anaerobic induction
GH_D12G2951	ARE	AAACCA	6	Zea mays	anaerobic induction
GH_D12G2951	ARE	AAACCA	6	Zea mays	anaerobic induction
